# Supplementary material for: The role of emergency preparedness exercises in the response to a mass casualty terrorist incident: A mixed methods study
Source: Int J Disaster Risk Reduct. 2020 Jun;46:101503. doi: 10.1016/j.ijdrr.2020.101503 (PMC7709486; doi:10.1016/j.ijdrr.2020.101503)
Supplement: Multimedia component 1 [file mmc1.xml]

<?xml version="1.0" encoding="UTF-8" standalone="no"?><data:data><datasets><author>elena.skryabina@phe.gov.uk</author><type>0</type><dataset><value>1</value><reason>The authors do not have permission to share data</reason><comments/></dataset></datasets></data:data>
